# Supplementary material for: Global profiling of α-glucosidase inhibitors from Citri Reticulatae Pericarpium based on affinity ultrafiltration screening coupled with UPLC-ESI-Orbitrap-MS method
Source: PLoS One. 2026 Jan 13;21(1):e0340990. doi: 10.1371/journal.pone.0340990 (PMC12798990; doi:10.1371/journal.pone.0340990)
Supplement: S1 Table — (XLSX) [file pone.0340990.s001.xlsx]

## Sheet: Sheet1
S1 Table The data of affinity ultrafiltration screening and only compounds with PAR value＞1 as well as p＜0.05 (n = 4) were kept.
No.	Tags	Name	Obtained molecular weight	RT (min)	PAR 1	PAR 2	PAR 3	PAR 4	Mean PAR	PAR RSD	p value
Compounds of reference standards commercially available
C1	M+H	5-Hydroxy-3,7,3',4'-tetramethoxyflavone	358.105	25.09	1.85503	1.42909	2.74844	1.92977	1.99058	0.551272	0.0115149
C2	M+H	5-Demethylnobiletin	388.116	23.809	1.69018	1.82748	1.71545	2.08232	1.82886	0.179201	9.77622e-05
C3	M+H	Vicenin-3	564.148	7.98	1.78788	1.46364	1.78182	1.72727	1.69015	0.15345	0.000111175
C4	M+H	Naringin	580.179	9.92	1.66695	1.68061	1.68745	1.6772	1.67805	0.00853971	2.39799e-11
C5	M+H	8-Hydroxy-3,5,6,7,3′,4′-hexamethoxyflavone	418.126	24.623	1.70844	1.62385	1.64859	1.68416	1.66626	0.0374618	9.83267e-08
C6	M+H	4′,5,6,7-Tetramethoxyflavone	342.11	20.93	1.40348	1.71828	1.60233	1.77267	1.62419	0.163391	0.000268081
C7	M+H	Tangeretin	372.121	22.816	1.34577	1.79386	1.53164	1.77755	1.61221	0.214335	0.00138017
C8	M+H	Neohesperidin	610.19	10.73	1.32616	1.32258	1.73656	1.88172	1.56676	0.286089	0.00747721
C9	M+H	Nobiletin	402.131	20.731	1.27825	1.90908	1.42095	1.42848	1.50919	0.275406	0.0145351
C10	M+H	Quercetagetin-3,5,6,7,3′,4′-hexamethyl ether	402.131	20	1.48649	1.5602	1.41278	1.42506	1.47113	0.0675676	2.23816e-05
C11	M+H	Sinensetin	372.121	18.688	1.07799	1.59513	1.40571	1.5527	1.40788	0.234425	0.0143297
C12	M+H	Isosinensetin	372.121	17.053	1.20505	1.52199	1.41706	1.47017	1.40357	0.139105	0.0043402
C13	M+H	Hesperidin	610.189	10.316	1.29428	1.33908	1.42038	1.48827	1.3855	0.0861261	0.000173558
C14	M+H	Naringenin	272.068	10.03	1.26728	1.43318	1.27189	1.42857	1.35023	0.093159	0.00907604
C15	M+H	Naringenin-7-O-glucoside	434.121	10.06	1.31183	1.29749	1.32616	1.36201	1.32437	0.0276861	5.42825e-07
C16	M+H	Eriocitrin	596.174	8.547	1.29155	1.21705	1.46941	1.29795	1.31899	0.106793	0.00209032
C17	M+H	Vicenin-2	594.158	6.855	1.11631	1.11098	1.37009	1.48266	1.27001	0.186326	0.0276904
C18	M+H	Rhoifolin	578.163	9.583	1.22012	1.17312	1.0539	1.46067	1.22695	0.170799	0.0376671
C19	M+H	Hesperetin	302.079	15.57	1.12134	1.2636	1.11297	1.25523	1.18828	0.0822755	0.00407122
C20	M+H	Isoquercitroside	464.095	8.719	1.20846	1.21003	1.15204	1.15987	1.1826	0.0309404	0.000639201
Compounds of reference standards commercially unavailable
C21	M+H	5,4´-Dihydroxy-3,6,7,8,3´-pentamethoxyflavone	404.111	23.72	2.30978	2.33696	2.28261	2.32337	2.31318	0.0232041	1.13645e-07
C22	M+H	Eriocitrin isomer	596.174	6.46	1.97531	2.03292	3.33333	1.8107	2.28807	0.703178	0.0106199
C23	M+H	5-Hydroxy-3,7,3',4'-tetramethoxyflavone isomer	358.105	12.61	2.20959	2.29654	2.0825	2.11817	2.1767	0.0961664	2.82817e-05
C24	M+H	5-Demethylnobiletin isomer	388.116	24.159	2.44079	1.59674	1.65835	2.69836	2.09856	0.554524	0.00820943
C25	M+H	5-Hydroxy-3,7,3',4'-tetramethoxyflavone isomer	358.105	23.19	2.03947	1.99342	1.92105	2.13816	2.02303	0.0909229	1.9002e-06
C26	M+H	2´-Hydroxy-3,4,4´,5´,6´-pentamethoxychalcone isomer	374.137	23.027	2.51598	2.73226	1.07024	1.59945	1.97949	0.780097	0.0468048
C27	M+H	2´-Hydroxy-3,4,4´,5´,6´-pentamethoxychalcone isomer	374.137	16.175	1.6073	1.47717	2.24147	2.39208	1.92951	0.454502	0.00652459
C28	M+H	Neohesperidin isomer/Hesperidin isomer	610.19	9.93	1.75723	1.74566	2.15723	2.00231	1.91561	0.199885	0.00015056
C29	M+H	5-Hydroxy-3,7,3',4'-tetramethoxyflavone isomer	358.105	22.323	1.82893	1.7916	1.68585	1.83826	1.78616	0.0698461	3.26222e-05
C30	M+H	2´-Hydroxy-3,4,4´,5´,6´-pentamethoxychalcone	374.137	19.377	1.80455	1.70477	1.65446	1.88436	1.76204	0.102669	1.90625e-05
C31	M+H	Naringenin isomer	272.068	7.18	1.61716	1.55116	2.07261	1.77558	1.75413	0.232269	0.000812002
C32	M+H	Isoquercitroside isomer	464.095	8.428	1.60324	1.58704	1.81377	1.94332	1.73684	0.172085	0.000699238
C33	M+H	Naringenin-7-O-glucoside isomer	434.121	8.546	1.6919	1.63847	1.72217	1.8878	1.73508	0.107531	7.10186e-05
C34	M+H	Naringenin isomer	272.068	10.169	1.80025	1.8471	1.709	1.5783	1.73366	0.11839	0.000790981
C35	M+H	8-Hydroxy-3,5,6,7,3′,4′-hexamethoxyflavone isomer	418.126	14.157	1.64665	1.6701	1.6944	1.75151	1.69067	0.045005	2.59093e-05
C36	M+H	Rhoifolin isomer	578	9.1	1.88172	1.89785	1.43548	1.52688	1.68548	0.23893	0.00223999
C37	M+H	5-Demethylnobiletin isomer	388.116	23.48	1.62157	1.61961	1.65098	1.69902	1.64779	0.0370425	2.22698e-06
C38	M+H	Hesperetin isomer	302.079	10.723	1.43043	1.53446	1.6775	1.93758	1.64499	0.219788	0.0013681
C39	M+H	Quercetagetin-3,7,3′,4′-tetramethyl ether	374.1	21.062	1.50181	2.13235	1.42759	1.44828	1.62751	0.338013	0.0106532
C40	M+H	5-Demethylnobiletin isomer	388.116	16.791	1.28485	1.75891	1.57444	1.69223	1.57761	0.209542	0.00203633
C41	M+H	Dihydroxy-trimethoxyflavone isomer	344.09	19.03	1.57274	1.61206	1.4941	1.62516	1.57602	0.0589777	1.88185e-05
C42	M+H	Rhoifolin isomer	578	8.41	1.32438	1.33205	1.66219	1.96929	1.57198	0.308148	0.0135985
C43	M+H	8-Hydroxy-3,5,6,7,3′,4′-hexamethoxyflavone isomer	418.126	15.806	1.55386	1.51971	1.42957	1.77443	1.56939	0.1464	0.000558832
C44	M+H	Vicenin-3 isomer	564.148	8.41	1.40674	1.41162	1.61495	1.75098	1.54607	0.167554	0.00199344
C45	M+H	Naringenin isomer	272.068	8.506	1.37592	1.2801	1.68059	1.77396	1.52764	0.236897	0.00512265
C46	M+H	5,4´-Dihydroxy-3,6,7,8,3´-pentamethoxyflavone isomer)	404.111	22.39	1.5292	1.55839	1.43796	1.58394	1.52737	0.0636684	4.7454e-06
C47	M+H	Kaempferol-3-O-rutinoside isomer	594.158	9.263	1.40671	1.41411	1.62522	1.66112	1.52679	0.135211	0.00100779
C48	M+H	5,4´-Dihydroxy-3,6,7,8,3´-pentamethoxyflavone isomer	404.111	22.09	1.43659	1.44781	1.43434	1.76431	1.52076	0.162471	0.000682573
C49	M+H	Dihydroxy-trimethoxyflavone isomer	344.09	20.41	1.4876	1.5405	1.43306	1.61322	1.5186	0.0768358	1.36784e-05
C50	M+H	Neohesperidin isomer/Hesperidin isomer	610.19	8.256	1.37874	1.38538	1.45681	1.7608	1.49543	0.180406	0.00176935
C51	M+H	5-Demethylnobiletin isomer	388.116	15.971	1.49206	1.51587	1.43651	1.52381	1.49206	0.0394171	0.000464402
C52	M+H	8-Hydroxy-3,5,6,7,3′,4′-hexamethoxyflavone isomer	418.126	17.786	1.44974	1.59726	1.39751	1.49949	1.486	0.0850605	6.14447e-05
C53	M+H	Rhoifolin isomer	578	12.02	1.29167	1.27917	1.83333	1.5125	1.47917	0.259295	0.0104142
C54	M+H	Eriocitrin isomer	596.174	7.3	1.28814	1.31186	1.57627	1.72881	1.47627	0.213075	0.00623033
C55	M+H	Naringin isomer	580.179	15.201	1.35003	1.33782	1.5541	1.59543	1.45934	0.134432	0.000850145
C56	M+H	5-Hydroxy-3,7,3',4'-tetramethoxyflavone isomer	358.105	14.972	1.14612	1.78208	1.39043	1.50734	1.45649	0.264126	0.0210436
C57	M+H	3,3′,4′,5,6,7,8-Heptamethoxyflavone	432.142	22.022	1.37812	1.46095	1.39622	1.55313	1.4471	0.0791191	9.65696e-05
C58	M+H	8-Hydroxy-3,5,6,7,3′,4′-hexamethoxyflavone isomer	418.126	18.588	1.42817	1.50752	1.35015	1.50086	1.44668	0.0737081	0.00025375
C59	M+H	Quercetagetin-3,5,6,7,3′,4′-hexamethyl ether isomer/Nobiletin isomer	402.131	23.934	1.1705	1.5445	1.4851	1.54515	1.43631	0.17943	0.00281429
C60	M+H	Kaempferol-3-O-rutinoside	594.158	8.64	1.4124	1.31939	1.50623	1.5032	1.43531	0.088695	9.66933e-05
C61	M+H	Tangeretin isomer/Isosinensetin isomer/Sinensetin isomer	372.121	19.33	1.45729	1.52764	1.34673	1.35678	1.42211	0.0862606	0.000384709
C62	M+H	Vicenin-3 isomer	564.148	8.246	1.42061	1.18334	1.49148	1.55347	1.41222	0.161958	0.00276925
C63	M+H	Hesperetin isomer	302.079	8.26	1.29151	1.18081	1.64576	1.43173	1.38745	0.200488	0.0257856
C64	M+H	5-Demethylnobiletin isomer	388.116	17.586	1.09001	1.56264	1.39666	1.49617	1.38637	0.209014	0.0101796
C65	M+H	5-Hydroxy-3,7,3',4'-tetramethoxyflavone isomer	358.105	19.021	1.15279	1.55442	1.29352	1.54132	1.38551	0.196151	0.00788158
C66	M+H	Naringenin-7-O-glucoside isomer	434.121	9.564	1.37039	1.15516	1.37762	1.60595	1.37728	0.184097	0.00853216
C67	M+H	Dihydroxy-trimethoxyflavone isomer	344.09	20.06	1.37131	1.4135	1.32911	1.39241	1.37658	0.0360301	1.42002e-06
C68	M+H	Quercetagetin-3,5,6,7,3′,4′-hexamethyl ether isomer/Nobiletin isomer	402.131	18.185	1.03877	1.59013	1.33345	1.51906	1.37035	0.246118	0.0282898
C69	M+H	Tangeretin isomer/Isosinensetin isomer/Sinensetin isomer	372.124	20.7	1.39071	1.34153	1.37158	1.36612	1.36749	0.0202628	4.77619e-07
C70	M+H	5-Hydroxy-3,7,3',4'-tetramethoxyflavone isomer	358.105	15.997	0.985981	1.59327	1.31888	1.54027	1.3596	0.275977	0.0447867
C71	M+H	Naringin isomer	580.179	9.565	1.22292	1.22052	1.45478	1.51923	1.35436	0.155411	0.0044719
C72	M+H	5-Hydroxy-3,7,3',4'-tetramethoxyflavone isomer	358.105	14.142	1.33394	1.37931	1.34301	1.35209	1.35209	0.019603	0.00134956
C73	M+H	Eriocitrin isomer	596.174	10.3	1.31694	1.32787	1.48634	1.2623	1.34836	0.0963543	0.000354943
C74	M+H	4′,5,6,7-Tetramethoxyflavone isomer	342.11	18.146	1.17276	1.51968	1.22175	1.47336	1.34689	0.174958	0.0444851
C75	M+H	Hesperetin isomer	302.079	10.315	1.2998	1.27586	1.35251	1.44279	1.34274	0.0739903	0.000132222
C76	M+H	5-Hydroxy-3,7,3',4'-tetramethoxyflavone isomer	358.105	17.053	1.34764	1.32189	1.27039	1.42489	1.3412	0.0643777	6.15992e-05
C77	M+H	Naringenin isomer	272.068	9.565	1.18599	1.17681	1.43104	1.51093	1.32619	0.170387	0.00912764
C78	M+H	Dihydroxy-trimethoxyflavone	344.09	10.31	1.24783	1.2305	1.28596	1.34489	1.2773	0.0506667	0.000449339
C79	M+H	4′,5,6,7-Tetramethoxyflavone isomer	342.11	19.123	1.13159	1.45349	1.31649	1.18185	1.27085	0.144631	0.0112401
C80	M+H	Naringin isomer	580.179	7.385	1.07041	1.08282	1.40887	1.43112	1.2483	0.198523	0.0481209
C81	M+H	Naringenin-7-O-glucoside isomer	434.121	7.386	1.13287	1.11189	1.34965	1.3986	1.24825	0.146964	0.0197339
C82	M+H	5-Hydroxy-3,7,3',4'-tetramethoxyflavone isomer	358.105	14.526	1.27186	1.26126	1.11288	1.31426	1.24006	0.0878276	0.00385669
C83	M+H	Naringenin isomer	272.068	8.25	1.07071	1.06667	1.30101	1.32121	1.1899	0.140216	0.0403134
C84	M+H	Naringenin isomer	272.068	7.386	1.14022	1.00638	1.22483	1.22835	1.14995	0.104019	0.033719
